# Supplementary material for: Kiamycin, a Unique Cytotoxic Angucyclinone Derivative from a Marine Streptomyces sp
Source: Mar Drugs. 2012 Feb 27;10(3):551–8. doi: 10.3390/md10030551 (PMC3347014; doi:10.3390/md10030551)
Supplement: Supplementary File 1: — ZIP-Document (ZIP, 602 KB) [file marinedrugs-10-00551-s001.zip]

Archive with 3 entries (3 files):
- marinedrugs-14562-supplementary-revised version 1/marinedrugs-14562-supplementary 1.pdf
- marinedrugs-14562-supplementary-revised version 1/Spectrum of 8-O-methylrabelomycin (4).pdf
- marinedrugs-14562-supplementary-revised version 1/Spectrum of 8-O-methyltetrangomycin (3).pdf
